# Supplementary material for: Molecular Identification of Adult and Juvenile Linyphiid and Theridiid Spiders in Alpine Glacier Foreland Communities
Source: PLoS One. 2014 Jul 22;9(7):e101755. doi: 10.1371/journal.pone.0101755 (PMC4106777; doi:10.1371/journal.pone.0101755)
Supplement: Alignment S1 — Primer alignment. (Alignment-S1-Primers.fas). (FAS) [file pone.0101755.s001.fas]

>Agy-nig-S287
~~~~~~~~~~~~~~~~~~~~~~~~~~~~~~~~~~~~~~~~~~~~~~~~~~~~~~~~~~~~
~~~~~~~~~~~~~~~~~~~~~~~~~~~~~~~~~~~~~~~~~~~~~~~~~~~~~~~~~~~~
~~~~~~~~~~~~~~~~~~~~~~~~~~~~~~~~~~~~~~~~~~~~~~~~~~~~~~~~~~~~
~~~~~~~~~~~~~~~~~~~~~~~~~~~~~~~~~~~~~~~~~~~~~~~~~~~~~~~~~~~~
~~~~~~~TCCAGATATAGCGTTTCCTCGTATG
>Agy-nig-A288
~~~~~~~~~~~~~~~~~~~~~~~~~~~~~~~~~~~~~~~~~~~~~~~~~~~~~~~~~~~~
~~~~~~~~~~~~~~~~~~~~~~~~~~~~~~~~~~~~~~~~~~~~~~~~~~~~~~~~~~~~
~~~~~~~~~~~~~~~~~~~~~~~~~~~~~~~~~~~~~~~~~~~~~~~~~~~~~~~~~~~~
~~~~~~~~~~~~~~~~~~~~~~~~~~~~~~~~~~~~~~~~~~~~~~~~~~~~~~~~~~~~
~~~~~~~~~~~~~~~~~~~~~~~~~~~~~~~~~~~~~~~~~~~~~~~~~~~~~~~~~~~~
~~~~~~~~~~~~~~~~~~~~~~~~~~~~~~~~~~~~~~~~~~~~~~~~~~~~~~~~~~~~
~~~~~~~~~~~~~~~~~~~~~~~~~~~~~~~~~~~~~~~~~~~~~~~~~~~~~~~~~~~~
~~~~~~~~~~~~~~~~~~~~~~~~~~~~~~~~~~~~~~~~~~~~~~~~~~~~~~~~~~~~
~~~~~CTAAATATACGTGGCTATGGTATAACT
>Agyneta_nigripes-Con
---------~CAAAMATAAAGATATTGGAAGTTTATATTTTATTTTTGGAGCTTGAGCGG
CTATAGTTGGAACAGCGATAAGAGTGTTGATTCGAATTGAATTAGGACAAACTGGTAGAT
TATTAGGGGATGATCAATTGTATAATGTTATTGTAACAGCTCATGCTTTTGTGATAATTT
TTTTTATAGTAATACCTATTTTAATCGGGGGGTTTGGTAATTGGTTAGTACCTTTAATGT
TGGGGGCTCCAGATATAGCGTTTCCTCGTATGAATAATTTGAGATTTTGGTTATTACCTC
CTTCTTTATTTTTACTTTTTATTTCTAGAATAGATGAGATAGGGGTAGGTACYGGATGGA
CTGTTTATCCCCCTATTGCTTCTTTAGAGGGTCATGCTGGTAGATCTGTTGATTTTGCTA
TTTTTTCTTTACATTTGGCTGGTGCTTCATCAATTATAGGGGCTATTAATTTTATTTCTA
CTATTCTAAATATACGTGGCTATGGTATAACTATAGAAAAGGTTCCTTTATTTGTTTGGT
CTGTTCTTATTACAGCTGTTTTACTTTTATTATCTTTACCTGTGTTGGCTGGGGCTATTA
CTATATTGTTAACTGATCGTAATTTTAATACATCATTTTTTGATCCATCTGGTGGAGGAG
ACCCTGTTTTATTTCAGCATTTGTTTTGATTTTTTGGTCACAT----------
>Dip-hel-S278
~~~~~~~~~~~~~~~~~~~~~~~~~~~~~~~~~~~~~~~~~~~~~~~~~~~~~~~~~~~~
~~~~~~~~~~~~~~~~~~~~~~~~~~~~~~~~~~~~~~~~~~~~~~~~~~~~~~~~~~~~
~~~~~~~~~~~~~~~~~~~~~~~~~~~~~~~~~~~~~~~~~~~~~~~~~~~~~~~~~~~~
~~~~~~~~~~~~~~~~~~~~~~~~~~~~~~~~~~~~~~~~~~~~~~~~~~~~~~~~~~~~
~~~~~~~~~~~~~~~~~~~~~~~~~~~~~~~~~~~~~~~~~~~~~~~~~~~~~~~~CCTC
CTTCTTTGTTCTTACTATTTG
>Dip-hel-A280
~~~~~~~~~~~~~~~~~~~~~~~~~~~~~~~~~~~~~~~~~~~~~~~~~~~~~~~~~~~~
~~~~~~~~~~~~~~~~~~~~~~~~~~~~~~~~~~~~~~~~~~~~~~~~~~~~~~~~~~~~
~~~~~~~~~~~~~~~~~~~~~~~~~~~~~~~~~~~~~~~~~~~~~~~~~~~~~~~~~~~~
~~~~~~~~~~~~~~~~~~~~~~~~~~~~~~~~~~~~~~~~~~~~~~~~~~~~~~~~~~~~
~~~~~~~~~~~~~~~~~~~~~~~~~~~~~~~~~~~~~~~~~~~~~~~~~~~~~~~~~~~~
~~~~~~~~~~~~~~~~~~~~~~~~~~~~~~~~~~~~~~~~~~~~~~~~~~~~~~~~~~~~
~~~~~~~~~~~~~~~~~~~~~~~~~~~~~~~~~~~~~~~~~~~~~~~~~~~~~~~~~~~~
~~~~~~~~~~GCACTTGGCTGGGSCTT
>Diplocephalus_helleri-Con
--------~~~~~~~~~~~AGATATTGGAAGTTTATATTTTATTTTTGGGGCTTGGGCTG
CTATGGTAGGGACAGCAATAAGAGTATTAATTCGAATTGAGTTAGGTCAAACTGGGAGAT
TATTAGGGGATGATCAGTTATATAATGTTATTGTTACTGCCCATGCGTTTGTGATAATTT
TTTTTATAGTTATACCGATTTTAATTGGGGGATTTGGAAATTGGTTAGTTCCTTTGATGT
TAGGGGCGCCAGATATAGCTTTCCCCCGTATAAATAATTTAAGTTTTTGATTGTTACCTC
CTTCTTTGTTCTTACTATTTGTTTCTAGAATGGACGAAATAGGAGTGGGGGCAGGGTGGA
CTGTGTACCCTCCTCTTGCCTCTCTAGAAGGGCATCCTGGTAGATCAGTAGATTTTGCAA
TTTTTTCTYTGCACTTGGCTGGGSCTTCATMTATTATGGGGGSTATCAATTTTATTTMTA
CAATTTTAAATATACGCGGATATGGAATAACTATGGATAAGGTYCCTTTATTTGTTTGGT
CYGTWCT-----------------------------------------------------
------------------------------------------------------------
-----------------------------------------------------
>Ent-med-S279
~~~~~~~~~~~~~~~~~~~~~~~~~~~~~~~~~~~~~~~~~~~~~~~~~~~~~~~~~~~~
~~~~~~~~~~~~~~~~~~~~~~~~~~~~~~~~~~~~~~GAGYTAGGTCAAGTTGGAAGCC

>Ent-med-A281
~~~~~~~~~~~~~~~~~~~~~~~~~~~~~~~~~~~~~~~~~~~~~~~~~~~~~~~~~~~~
~~~~~~~~~~~~~~~~~~~~~~~~~~~~~~~~~~~~~~~~~~~~~~~~~~~~~~~~~~~~
~~~~~~~~~~~~~~~~~~~~~~~~~~~~~~~~~~~~~~~~~~~~~~~~~~~~~~~~~~~~
~~~~~~~~~~~~~~~~~~~~~~~~~~~~~~~~~~~~~~~~~~~~~~~~~~~~~~~~~~~~
~~~~~~~~~~~~~~~~~~~~~~~~~~~~~~~~~~~~~~~~~~~~~~~~~~~~~~~~~~~~
~~~~~~~~~~~~~~~~~~~~~~~~~~~~~~~~~~~~~~~~~~~~~~~~~~~~~~~~~~~~
~~~~~~~~~~~~~~~~GTCTTCGTTAGAGGGGCATTCT
>Entelecara_media-Con
~GGTCAAACAMAAWCATAAAGATATTGGAAGTTTATATTTTATTTTTGGAGCTTGGGCCG
CTATAGTGGGGACTGCAATAAGAGTATTAATTCGGGTTGAGYTAGGTCAAGTTGGAAGCC
TTTTGGGAGATGATCAATTGTAYAATGTCATTGTTACTGCTCATGCTTTTGTTATAATTT
TTTTTATGGTGATGCCTATTTTAATTGGGGGGTTTGGAAATTGGTTAATTCCTTTAATGT
TGGGGGCACCGGAYATGGCTTTTCCTCGTATAAATAATTTAAGTTTTTGGTTATTACCCC
CATCYTTATTATTATTATTTATTTCTAGAATGGATGAGATAGGCGTTGGGGCAGGATGAA
CTGTGTACCCGCCTCTGTCTTCGTTAGAGGGGCATTCTGGGAGATCTGTAGATTTTGCTA
TTTTTTCCTTACACTTAGCAGGAGCATCATCAATTATGGGGGGTATTAATTTCATTTATG
GAATTAA-----------------------------------------------------
------------------------------------------------------------
------------------------------------------------------------
---------------------------------------------------
>Eri-atr-S280
~~~~~~~~~~~~~~~~~~~~~~~~~~~~~~~~~~~~~~~~~~~~~~TGGGGCTTGGGCTG
CTATAGTG
>Eri-atr-A281
~~~~~~~~~~~~~~~~~~~~~~~~~~~~~~~~~~~~~~~~~~~~~~~~~~~~~~~~~~~~
~~~~~~~~~~~~~~~~~~~~~~~~~~~~~~~~~~~~~~~~~~~~~~~~~~~~~~~~~~~~
~~~~~~~~~~~~~~~~~~~~~~~~~~~~~~~~~~~~~~~~~~~~~~~~~~~~~~~~~~~~
~~~~~~~~~~~~~~~~~~~~~~~~~~~~~~~~~~~~~CAACTGATTAGTTCCTTTAATAT
TAGGG
>Erigone_atra-Con
~~~~~~~~~~~~AACATAAAGATATTGGAAGTTTGTATTTTGTTTTTGGGGCTTGGGCTG
CTATAGTGGGAACAGCAATAAGAGTATTAATTCGTATTGAGTTAGGACAAACTGGAAGAT
TGTTAGGGGATGATCAATTATATAATGTTATYGTTACGGCGCATGCTTTTATTATAATTT
TTTTTATAGTTATACCTATTTTAATTGGGGGATTTGGCAACTGATTAGTTCCTTTAATAT
TAGGGGCTCCTGATATAGCTTTTCCTCGTATAAATAATTTAAGATTTTGATTATTACCCC
CTTCTTTATTATTATTATTTATCTCTAGTATAGATGAGATAGGTGTGGGGGCGGGATGAA
CAATTTATCCTCCTCTAGCTTCTTTAGAGGGCCATTCTGGTAGTTCTGTTGATTTTGCAA
TTTTTTCTTTACATTTAGCTGGTGCTTCTTCTATTATAGGGGCTATTAATTTTATTTCTA
CAATTTTAAATATGCGTGGGTATGGAATAACTATAGAAAAAGTTCCTTTATTTGTATGGT
CTGTTTTA----------------------------------------------------
------------------------------------------------------------
-----------------------------------------------------
>Eri-tir-S281
~~~~~~~~~~~~~~~~~~~~~~~~~~~~~~~~~~~~~~~~~~~~~~~GGAGCTTGGGCTG
CTATAGTA
>Eri-tir-A283
~~~~~~~~~~~~~~~~~~~~~~~~~~~~~~~~~~~~~~~~~~~~~~~~~~~~~~~~~~~~
~~~~~~~~~~~~~~~~~~~~~~~~~~~~~~~~~~~~~~~~~~~~~~~~~~~~~~~~~~~~
~~~~~~~~~~~~~~~~~~~~~~~~~~~~~~~~~~~~~~~~~~~~~~~~~~~~~~~~~~~~
~~~~~~~~~~~~~~~~~~~~~~~~~~~~AGGRTTTGGTAACTGATTAGTYCCT
>Erigone_tirolensis-Con
---------------------------~AAGTTTGTATTTTGTTTTTGGAGCTTGGGCTG
CTATAGTAGGAACAGCAATAAGAGTATTAATTCGTRTTGAGTTAGGWCAAACTGGRAGAT
TRTTAGGGGATGATCAATTATATAATGTTATTGTTACGGCGCATGCTTTTATTATAATTT
TTTTTATAGTDATACCTATTTTAATTGGAGGRTTTGGTAACTGATTAGTYCCTTTAATAT
TAGGRGCTCCTGATATAGCTTTYCCYCGTATAAATAATTTAAGATTTTGATTATTACCKC
CTTCTTTATTATTATTATTTATYTCTAGWATAGATGAAATAGGTGTAGGGGCKGGATGAA
CWATTTATCCTCCTCTAGCTTCTTTAGARGGTCATTCTGGTAGTTCTGTTGAYTTTGCAA
TTTTYTCTTTACAYTTAGCTGGTGCTTCTTCTATTATAGGGGCTATTAATTTTATTTCTA
CAATTTTAAATATGCGWGGGTATGGGATAWCTATAGAAAAAGTTCCTTTATTTGTATGRT
CTGTTTTAATTACAGCYGTATTGTTATTRYTATCTTTACCTGTKCTTGCAGGAGCTATYA
CYATRCTTTTAACYGATCGRAATTTTAATACTYYTTTTTTTGATCCTT------------
----------------------------------------------
>Jan-mon-S282
~~~~~~~~~~~~~~~~~~~~~~~~~~~~~~~~~~~~~~~~~~~~~~~~~~~~~~~~~~~~
~~~~~~~~~~~~~~~~~~~~~~~~~~~~~~~~~~~~~~~~~~~~~~~~~~~~~~~~~~~~
~~~~~~~~~~~~~~~~~~~~~~~~~~~~~~~~~~~~~~~~~~~~~~~~~~~~~~~~~~~~
~~~~~~~~~~~~~~~~~~~~~~~~~~~~~~~~~~~~~~~~~~~~~~~~~~~~~~TGATAT
TAGGAGCTCCTGATATAGCC
>Jan-mon-A284
~~~~~~~~~~~~~~~~~~~~~~~~~~~~~~~~~~~~~~~~~~~~~~~~~~~~~~~~~~~~
~~~~~~~~~~~~~~~~~~~~~~~~~~~~~~~~~~~~~~~~~~~~~~~~~~~~~~~~~~~~
~~~~~~~~~~~~~~~~~~~~~~~~~~~~~~~~~~~~~~~~~~~~~~~~~~~~~~~~~~~~
~~~~~~~~~~~~~~~~~~~~~~~~~~~~~~~~~~~~~~~~~~~~~~~~~~~~~~~~~~~~
~~~~~~~~~~~~~~~~~~~~~~~~~~~~~~~~~~~~~~~~~~~~~~~~~~~~~~~~~~~~
~~~~~~~~~~~~~~~~~~~~~~~~~~~~~~~~~~~~~~~~~~~~~~~~~~~~~~~~~~~~
~~~~~~~~~~~~~~~~~~~~~~~~~~~~~~~~~~~~~~~~~~~~~~~~~~~~~~~~~~~~
~~~~~~~~~~~~~~~~~~~~~~~~~~~~~~~GATTATGGGAGCCATTAATTTTAT
>Janaetschekia_monodon-Con
---------~CAAACATAAAGATATTGGAAGTTTATATTTTATTTTAGGAGTTTGGTCTG
CTATAGTAGGAAGCGCAATAAGAATATTAATTCGGGTTGAGTTAGGTCAAATTGGAAGTT
TACTAGGAGATGACCAGTTGTATAATGTTATTGTTACAGCTCATGCTTTTATTATAATTT
TTTTTATAGTTATACCTATTTTGATTGGAGGATTTGGAAATTGGTTAGTCCCATTGATAT
TAGGAGCTCCTGATATAGCCTTTCCCCGAATAAATAATTTAAGTTTTTGATTATTACCTC
CTTCTTTATTATTATTATTTATTTCAAGAATGGATGAAATAGGAGTAGGGGCAGGGTGAA
CAATTTATCCTCCTCTTGCTTCTTTAGAAGGGCATYCTGGTAATTCAGTAGACTTTGCTA
TTTTTTCTTTACATTTAGCTGGAGCTTCTTCGATTATGGGAGCCATTAATTTTATTTCTA
CTATTTTAAATATACGTGGGTATGGGATAAGAATAGAAAAAGTTCCTTTATTTGTTTGGT
CTGTACTTATTACTGCAGTTTTATTACTTTTATCTTTACCTGTGTTAGCAGGGGCTATTA
CTATGCTTTTAACTGATCGAAATTTTAATACTTCATTTTTTGATCCTTCTGGGGGTGGAG
ACCCCATTTTATTTCAACATTTATTTTGATTTTTTGGTCACCCAGA-------
>Mec-pae-S286
~~~~~~~~~~~~~~~~~~~~~~~~~~~~~~~~~~~~~~~~~~~~~~~~~~~~~~~~~~~~
~~~~~~~~~~~~~~~~~~~~~~~~~~~~~~~~~~~~~~~~~~~~~~~~~~~~~~~~~~~~
~~~~~~~~~~~~~~~~~~~~~~~~~~~~~~~~~~~~~~~~~~~~~~~~~~~~~~~~~~~~
~~~~~~~~~~~~~~~~~~~~~~~~~~~~GGGTTTTGGTAATTGATTGGTG
>Mec-pae-A286
~~~~~~~~~~~~~~~~~~~~~~~~~~~~~~~~~~~~~~~~~~~~~~~~~~~~~~~~~~~~
~~~~~~~~~~~~~~~~~~~~~~~~~~~~~~~~~~~~~~~~~~~~~~~~~~~~~~~~~~~~
~~~~~~~~~~~~~~~~~~~~~~~~~~~~~~~~~~~~~~~~~~~~~~~~~~~~~~~~~~~~
~~~~~~~~~~~~~~~~~~~~~~~~~~~~~~~~~~~~~~~~~~~~~~~~~~~~~~~~~~~~
~~~~~~~~~~~~~~~~~~~~~~~~~~~~~~~~~~~~~~~~~~~~~~~~~~~~~~~~~~~~
~~~~GTTATTTCTTTTGTTTATCTCTAGAATAGAT
>Mecynargus_paetulus-Con
~~~~~~~~~~AAAAYAYWAAGATATTGGAAGTTTATATTTTATTTTTGGGGCYTGAGCTG
CTATAGTAGGAACAGCAATAAGAGTTTTAATTCGAATTGAGTTGGGGCAAATTGGTAGAT
TATTGGGTGATGATCAGTTATATAATGTTATTGTAACGGCTCATGCTTTTGTTATAATTT
TTTTTATAGTTATACCTATTTTAATTGGGGGTTTTGGTAATTGATTGGTGCCCCTAATAT
TAGGGGCACCTGATATAGCATTTCCTCGAATAAATAATTTAAGATTTTGATTATTACCTC
CTTCGTTATTTCTTTTGTTTATCTCTAGAATAGATGAGATAGGGGTTGGAGCGGGATGAA
CCGTTTATCCCCCTCTTGCTTCTTTAGAGGGCCATTCTGGTAGTTCKGTCGATTTTGCTA
TTTTTTCTTTACATTTGGCTGGGGCATCCTCAWTTATAGGGGCTATTAATTTTATTTCTA
CTATTTTGAATATGCGTGGGTATGGCATAACTATAGAAAAAGTCCCTTTGTTTGTATGAT
CTGTTTT-----------------------------------------------------
------------------------------------------------------------
-----------------------------------------------------
>Mug-var-A285
~~~~~~~~~~~~~~~~~~~~~~~~~~~~~~~~~~~~~~~~~~~~~~~~~~~~~~~~~~~~
~~~~~~~~~~~~~~~~~~~~~~~~~~~~~~~~~~~~~~~~~~~~~~~~~~~~~~~~~~~~
~~~~~~~~~~~~~~~~~~~~~~~~~~~~~~~~~~~~~~~~~~~~~~~~~~~~~~~~~~~~
~~~~~~~~~~~~~~~~~~~~~~~~~~~~~~~~~~~~~~~~~~~~~~~~~~~~~~~~~~~~
~~~~~~~~~~~~~~~~~~~~~~~~~~~~~~~~~~~~~~~~~~~~~~~~~~~~~~~~~~~~
~~~~~~~~~~~~~~~~~~~~~~~~~~~~~~~~~~~~~~~~~~~~~~~~~~~~~~~~~~~~
~~~~~~~~~~~~~~~~~~~~~~~~~~~~~~~~~~~~~~~~~~~~~~~~~~~~~~~~~~~~
~~~~~~~~~~~~~~~~~~~~~~~~~~~~~~~~~~~~~~~~~~~~~~~~~~~~~~~~~~~~
~~~~~~~~~~~~~~~~~~~~~~~~~~~~~~~~~~~~~~~~~~~~~~ACTTTTTGTTTGGT
CCGTGTTA
>Mug-var-S284
~~~~~~~~~~~~~~~~~~~~~~~~~~~~~~~~~~~~~~~~~~~~~~~~~~~~~~~~~~~~
~~~~~~~~~~~~~~~~~~~~~~~~~~~~~~~~CGAATTGAGCTAGGACAAACA
>Mughiphantes_variabilis-Con
--------~CAAAYCATAAAGATATTGGTTCTTTATATTTTATTTTTGGAGCTTGAGCTG
CTATGGTGGGAACTGCTATAAGAGTATTAATTCGAATTGAGCTAGGACAAACAGGGAGAA
TATTAGGAGATGACCAGTTGTATAATGTGATTGTTACAGCACATGCTTTTGTTATAATTT
TTTTTATAGTTATGCCTATTTTAATTGGGGGGTTTGGAAATTGGTTAGTCCCTCTAATAT
TGGGGGCTCCTGATATAGCTTTCCCACGTATAAATAATTTAAGTTTTTGATTGTTACCTC
CTTCTTTGTTATTATTATCTATTTCAAGAATAGTCGAAATAGGGGTTGGAGCAGGGTGAA
CTGTGTATCCCCCTCTTGCTTCTTTGGAAGGGCATGCTGGTAGCTCTGTTGATTTTGCCA
TTTTTTCGCTTCATTTAGCTGGGGCTTCTTCTATTATAGGGGCTATTAATTTTATTTCTA
CTATTATTAATATGCGCGGGTGTGGAGTTTCTATAGAAAAAGTTCCACTTTTTGTTTGGT
CCGTGTTAATTACTGCGGTTTTATTACTTTTATCTCTTCCGGTTCTTGCAGGGGCTATTM
CAATATTGTTAACAGATCGAAATTTTAATACTTCTTTTTTTGACCCAGCTGGAGKGGGTG
ACCCAGTTTTATTTCAACACTTATTTTGATTTTTTGGTCMYDKR---------
>Rob-aru-S288
~~~~~~~~~~~~~~~~~~~~~~~~~~~~~~~~~~~~~~~~~~~~~~~~~~~~~~~~~~~~
~~~~~~~~~TACAGCTATAAGWGTYCTAATTCGAGTA~
>Rob-aru-A290
~~~~~~~~~~~~~~~~~~~~~~~~~~~~~~~~~~~~~~~~~~~~~~~~~~~~~~~~~~~~
~~~~~~~~~~~~~~~~~~~~~~~~~~~~~~~~~~~~~~~~~~~~~~~~~~~~~~~~~~~~
~~~~~~~~~~~~~~~~~~~~~~~~~~~~~~~~~~~~~~~~~~~~~~~~~~~~~~~~~~~~
~~~~~~~~~~~~~~~~~~~~~~~~~~~~~~~~~~~~~~~~~~~~~~~~~~~~~~~~~~~~
~~~~~~~~~~~~~~~~~~~~~~~~~~~~~~~~~~~~~~~~~~~~~~~~~~~~~~~~~~~~
~~~~~~~~~~~~~~~~~~~~~~~~~TCTATAGTTGAAATAGGAGTAGGTGC~
>Robertus_arundineti-Con
--------------~~ACAAAGATATGGAACTTTATATTTAATTTTGGGGTGYKRTCAGC
TATAGTTGGTACAGCTATAAGWGTYCTAATTCGAGTAGAATTAGGACARTCTGGGAGATT
RTTAGGGGATGATCAATTATATAATGTAATTGTAACTGCTCATGCTTTTGTAATAATTTT
TTTTATAGTAATACCTATTATAATTGGGGGGTTTGGAAATTGATTAGTTCCTYTAATATT
AGGAGCTCCAGATATAGCTTTTCCTCGAATAAATAATTTAAGATTTTGATTATTACCTCC
TTCTTTATTTTTATTGTTTATYTCTTCTATAGTTGAAATAGGAGTAGGTGCGGGATGAAC
AATTTATCCTCCTTTATCTTCTTTAGAAGGTCATTCAGGAGGATCAGTTGATTTTGCTAT
TTTTTCTCTTCATCTTGCAGGTGCTTCTTCTATYATAGGAGCTGTAAATTTTATTTCTAC
TATTTTAAATATACGTGTATATGGAATATCTATAGAAAAAGTTACTTTATTTGTATGATC
AGTTTTAATTACTGCTATTTTATTATTATTATCATTACCTGTTTTAGCAGGGGCTATTAC
TATATTATTAACTGATCGAAATTTTAATACTTCTTTTTTTGATCCTTCTGGTGGAGGGGA
TCCAATTTTATTTCAACATTTATTTTGATTTTTTGGTCACCCAGA~-------
>Wal-vig-S289
~~~~~~~~~~~~~~~~~~~~~~~~~~~~~~~~~~~~~~~~~~~~~~~~~~~~~TGAGCTG
CTATAGTGGGAACG
>Wal-vig-A291
~~~~~~~~~~~~~~~~~~~~~~~~~~~~~~~~~~~~~~~~~~~~~~~~~~~~~~~~~~~~
~~~~~~~~~~~~~~~~~~~~~~~~~~~~~~~~~~~~~~~~~~~~~~~~~~~~~~~~~~~~
~~~~~~~~~~~~~~~~~~~~~~~~~~~~~~~~~~~~~~~~~~~~~~~~~~~~~~~~~~~~
~~~~~~~~~~~~~~~~~~~~~~~~~~~~~~~~~~~~~~~~~~~~~~~~~~~~~~~~~~~~
~~~~~~~~~~~~~~~~~~~~~~~~~~~~~~~~~~~~~~~~~~~~~~~~~~~~~~~~~~~~
~~~~~~~~~~~~~~~~~~~~~~~~~~~~~~~~~~~~~~~~~~~~~~~~~~~~~~~~~~~~
~~~~~~~~~~~~~~~~~~~~~~~~~~~~~~~~~~CTCTGGAAGTTCAGTAGATTTTGCT
>Walckenaera_vigilax-Con
----------AATCATAAAAGATATTGGAAGTTTATATTTTATTTTTGGGGSTTGAGCTG
CTATAGTGGGAACGGCAATAAGAGTATTAATTCGAATTGAGTTGGGACAGGTTGGTAGTT
TATTAGGTGATGATCAGTTATATAATGTTATTGTTACTGCTCATGCTTTTGTTATAATTT
TTTTTATGGTTATGCCTATTTTAATTGGGGGGTTTGGAAATTGGTTGGTCCCCTTAATAT
TAGGTGCCCCTGATATGGCTTTTCCTCGTATAAATAACTTAAGATTTTGGTTATTACCCC
CTTCTTTATTATTGTTGTTTATTTCTAGAATGGATGAGATAGGGGTGGGGGCAGGATGGA
CTGTGTATCCACCCCTTTCTTCTTTAGAGGGGCACTCTGGAAGTTCAGTAGATTTTGCTA
TTTTTTCTTTACACTTGGCTGGGGCGTCATCAATTATGGGGGCTATTAATTTTATTTCAA
CTATCTTAAATATGCGGGGATATGGAATATCTATAGAAAAAGTTCCTTTATTTGTATGAT
CTGTTTTAATTACAGCTGTGTTATTATTATTATCTCTACCTGTCTTAGCAGGCGCTATTA
CTATACTTTTAACAGATCGAAATTTTAACACGTCATTTTTTGATCCTTCTGGGGGGGGTG
ATCCAGTATTATTTCAACATTTGTTTTGATTTTTTGGTCACCTGGA-------
