# Supplementary material for: Molecular Identification of Adult and Juvenile Linyphiid and Theridiid Spiders in Alpine Glacier Foreland Communities
Source: PLoS One. 2014 Jul 22;9(7):e101755. doi: 10.1371/journal.pone.0101755 (PMC4106777; doi:10.1371/journal.pone.0101755)
Supplement: Alignment S2 — All 367 bp sequences. (Alignment-S2-Seq367.fas). (FAS) [file pone.0101755.s002.fas]

>Erigone tirolensis A (1)
>Eritir L2011
AGTATTAATTCGAATTGAGTTAGGACAGATTGGAAGTTTATTAGGGGATGATCAATTATA
TAATGTTATTGTTACTGCTCATGCTTTTGTTATGATTTTTTTTATGGTAATACCTATTTT
GATTGGAGGGTTTGGCAATTGGTTGGTACCCCTAATATTAGGGGTACCAGATATGGCTTT
TCCTCGGATAAATAATTTAAGATTTTGATTACTTCCCCCTTCTTTATTATTGTTATTTAT
TTCTAGTATAGATGAAATAGGTGTGGGGGCAGGGTGAACAGTATATCCTCCGCTTGCTTC
TTTGGAGGGTCATTCTGGAAGTTCGGTAGATTTTGCTATTTTTTCTTTACATTTAGCTGG
GGCTTC
>Erigone atra (2)
>Eriatr L2004
AGTATTAATTCGTATTGAGTTAGGACAAACTGGAAGATTGTTAGGGGATGATCAATTATA
TAATGTTATTGTTACGGCGCATGCTTTTATTATAATTTTTTTTATAGTTATACCTATTTT
AATTGGGGGATTTGGCAACTGATTAGTTCCTTTAATATTAGGGGCTCCTGATATAGCTTT
TCCTCGTATAAATAATTTAAGATTTTGATTATTACCCCCTTCTTTATTATTATTATTTAT
CTCTAGTATAGATGAGATAGGTGTGGGGGCGGGATGAACAATTTATCCTCCTCTAGCTTC
TTTAGAGGGCCATTCTGGTAGTTCTGTTGATTTTGCAATTTTTTCTTTACATTTAGCTGG
TGCTTC
>Eriatr L5400
AGTATTAATTCGTATTGAGTTAGGACAAACTGGAAGATTGTTAGGGGATGATCAATTATA
TAATGTTATCGTTACGGCGCATGCTTTTATTATAATTTTTTTTATAGTTATACCTATTTT
AATTGGGGGATTTGGCAACTGATTAGTTCCTTTAATATTAGGGGCTCCTGATATAGCTTT
TCCTCGTATAAATAATTTAAGATTTTGATTATTACCCCCTTCTTTATTATTATTATTTAT
CTCTAGTATAGATGAGATAGGTGTGGGGGCGGGATGAACAATTTATCCTCCTCTAGCTTC
TTTAGAGGGCCATTCTGGTAGTTCTGTTGATTTTGCAATTTTTTCTTTACATTTAGCTGG
TGCTTC
>Mecynargus paetulus (9)
>Mecpae L2005
AGTTTTAATTCGAATTGAGTTGGGGCAAATTGGTAGATTATTGGGTGATGATCAGTTATA
TAATGTTATTGTAACGGCTCATGCTTTTGTTATAATTTTTTTTATAGTTATACCTATTTT
AATTGGGGGTTTTGGTAATTGATTGGTGCCCCTAATATTAGGGGCACCTGATATAGCATT
TCCTCGAATAAATAATTTAAGATTTTGATTATTACCTCCTTCGTTATTTCTTTTGTTTAT
CTCTAGAATAGATGAGATAGGGGTTGGAGCGGGATGAACCGTTTATCCCCCTCTTGCTTC
TTTAGAGGGCCATTCTGGTAGTTCTGTCGATTTTGCTATTTTTTCTTTACATTTGGCTGG
GGCATC
>Maepae L2023
AGTTTTAATTCGAATTGAGTTGGGGCAAATTGGTAGATTATTGGGTGATGATCAGTTATA
TAATGTTATTGTAACGGCTCATGCTTTTGTTATAATTTTTTTTATAGTTATACCTATTTT
AATTGGGGGTTTTGGTAATTGATTGGTGCCCCTAATATTAGGGGCACCTGATATAGCATT
TCCTCGAATAAATAATTTAAGATTTTGATTATTACCTCCTTCGTTATTTCTTTTGTTTAT
CTCTAGAATAGATGAGATAGGGGTTGGAGCGGGATGAACCGTTTATCCCCCTCTTGCTTC
TTTAGAGGGCCATTCTGGTAGTTCTGTCGATTTTGCTATTTTTTCTTTACATTTGGCTGG
GGCATC
>Maepae L2044
AGTTTTAATTCGAATTGAGTTGGGGCAAATTGGTAGATTATTGGGTGATGATCAGTTATA
TAATGTTATTGTAACGGCTCATGCTTTTGTTATAATTTTTTTTATAGTTATACCTATTTT
AATTGGGGGTTTTGGTAATTGATTGGTGCCCCTAATATTAGGGGCACCTGATATAGCATT
TCCTCGAATAAATAATTTAAGATTTTGATTATTACCTCCTTCGTTATTTCTTTTGTTTAT
CTCTAGAATAGATGAGATAGGGGTTGGAGCGGGATGAACCGTTTATCCCCCTCTTGCTTC
TTTAGAGGGCCATTCTGGTAGTTCTGTCGATTTTGCTATTTTTTCTTTACATTTGGCTGG
GGCATC
>Mecpae L2102
AGTTTTAATTCGAATTGAGTTGGGGCAAATTGGTAGATTATTGGGTGATGATCAGTTATA
TAATGTTATTGTAACGGCTCATGCTTTTGTTATAATTTTTTTTATAGTTATACCTATTTT
AATTGGGGGTTTTGGTAATTGATTGGTGCCCCTAATATTAGGGGCACCTGATATAGCATT
TCCTCGAATAAATAATTTAAGATTTTGATTATTACCTCCTTCGTTATTTCTTTTGTTTAT
CTCTAGAATAGATGAGATAGGGGTTGGAGCGGGATGAACCGTTTATCCCCCTCTTGCTTC
TTTAGAGGGCCATTCTGGTAGTTCGGTCGATTTTGCTATTTTTTCTTTACATTTGGCTGG
GGCATC
>Mecpae L4012
AGTTTTAATTCGAATTGAGTTGGGGCAAATTGGTAGATTATTGGGTGATGATCAGTTATA
TAATGTTATTGTAACGGCTCATGCTTTTGTTATAATTTTTTTTATAGTTATACCTATTTT
AATTGGGGGTTTTGGTAATTGATTGGTGCCCCTAATATTAGGGGCACCTGATATAGCATT
TCCTCGAATAAATAATTTAAGATTTTGATTATTACCTCCTTCGTTATTTCTTTTGTTTAT
CTCTAGAATAGATGAGATAGGGGTTGGAGCGGGATGAACCGTTTATCCCCCTCTTGCTTC
TTTAGAGGGCCATTCTGGTAGTTCTGTCGATTTTGCTATTTTTTCTTTACATTTGGCTGG
GGCATC
>Mecpae L4085
AGTTTTAATTCGAATTGAGTTGGGGCAAATTGGTAGATTATTGGGTGATGATCAGTTATA
TAATGTTATTGTAACGGCTCATGCTTTTGTTATAATTTTTTTTATAGTTATACCTATTTT
AATTGGGGGTTTTGGTAATTGATTGGTGCCCCTAATATTAGGGGCACCTGATATAGCATT
TCCTCGAATAAATAATTTAAGATTTTGATTATTACCTCCTTCGTTATTTCTTTTGTTTAT
CTCTAGAATAGATGAGATAGGGGTTGGAGCGGGATGAACCGTTTATCCCCCTCTTGCTTC
TTTAGAGGGCCATTCTGGTAGTTCTGTCGATTTTGCTATTTTTTCTTTACATTTGGCTGG
GGCATC
>Mecpae L1 (2009)
AGTTTTAATTCGAATTGAGTTGGGGCAAATTGGTAGATTATTGGGTGATGATCAGTTATA
TAATGTTATTGTAACGGCTCATGCTTTTGTTATAATTTTTTTTATAGTTATACCTATTTT
AATTGGGGGtTTTGGTAATTGATTGGTGCCCCTAATATTAGGGGCACCTGATATAGCATT
TCCTCGAATAAATAATTTAAGATTTTGATTATTACCTCCTTCGTTATTTCTTTTGTTTAT
CTCTAGAATAGATGAGATAGGGGTTGGAGCGGGATGAACCGTTTATCCCCCTCTTGCTTC
TTTAGAGGGCCATTCTGGTAGTTCTGTCGATTTTGCTATTTTTTCTTTACATTTGGCTGG
GGCATC
>Entmed L2025(Mecpae)
AGTTTTAATTCGAATTGAGTTGGGGCAAATTGGTAGATTATTGGGTGATGATCAGTTATA
TAATGTTATTGTAACGGCTCATGCTTTTGTTATAATTTTTTTTATAGTTATACCTATTTT
AATTGGGGGTTTTGGTAATTGGTTGGTGCCCCTAATATTAGGGGCACCTGATATAGCATT
TCCTCGAATAAATAATTTAAGATTTTGATTATTACCTCCTTCGTTATTTCTTTTGTTTAT
CTCTAGAATAGATGAGATAGGGGTTGGAGCAGGATGAACCGTTTATCCCCCTCTTGCTTC
TTTAGAGGGCCATTCTGGTAGTTCTGTCGATTTTGCTATTTTTTCTTTACATTTGGCTGG
GGCATC
>Diphel L5102 (Mecpae)
AGTTTTAATTCGAATTGAGTTGGGGCAAATTGGTAGATTATTGGGTGATGATCAGTTATA
TAATGTTATTGTAACGGCTCATGCTTTTGTTATAATTTTTTTTATAGTTATACCTATTTT
AATTGGGGGTTTTGGTAATTGATTGGTGCCCCTAATATTAGGGGCACCTGATATAGCATT
TCCTCGAATAAATAATTTAAGATTTTGATTATTACCTCCTTCGTTATTTCTTTTGTTTAT
CTCTAGAATAGATGAGATAGGGGTTGGAGCGGGATGAACCGTTTATCCCCCTCTTGCTTC
TTTAGAGGGCCATTCTGGTAGTTCTGTCGATTTTGCTATTTTTTCTTTACATTTGGCTGG
GGCATC
>Agyneta nigripes A (4)
>Meinig L5099
AGTGTTGATTCGAATTGAATTAGGACAAACTGGTAGATTATTAGGGGATGATCAATTGTA
TAATGTTATTGTAACAGCTCATGCTTTTGTGATAATTTTTTTTATAGTAATACCTATTTT
AATCGGGGGGTTTGGTAATTGGTTAGTACCTTTAATGTTGGGGGCTCCAGATATAGCGTT
TCCTCGTATGAATAATTTGAGATTTTGGTTATTACCTCCTTCTTTATTTTTACTTTTTAT
TTCTAGAATAGATGAGATAGGGGTAGGTACTGGATGGACTGTTTATCCCCCTATTGCTTC
TTTAGAGGGTCATGCTGGTAGATCTGTTGATTTTGCTATTTTTTCTTTACATTTGGCTGG
TGCTTC
>Meinig L5028
AGTGTTGATTCGAATTGAATTAGGACAAACTGGTAGATTATTAGGGGATGATCAATTGTA
TAATGTTATTGTAACAGCTCATGCTTTTGTGATAATTTTTTTTATAGTAATACCTATTTT
AATCGGGGGGTTTGGTAATTGGTTAGTACCTTTAATGTTGGGGGCTCCAGATATAGCGTT
TCCTCGTATGAATAATTTGAGATTTTGGTTATTACCTCCTTCTTTATTTTTACTTTTTAT
TTCTAGAATAGATGAGATAGGGGTAGGTACCGGATGGACTGTTTATCCCCCTATTGCTTC
TTTAGAGGGTCATGCTGGTAGATCTGTTGATTTTGCTATTTTTTCTTTACATTTGGCTGG
TGCTTC
>Meinig L5050
AGTGTTGATTCGAATTGAATTAGGACAAACTGGTAGATTATTAGGGGATGATCAATTGTA
TAATGTTATTGTAACAGCTCATGCTTTTGTGATAATTTTTTTTATAGTAATACCTATTTT
AATCGGGGGGTTTGGTAATTGGTTAGTACCTTTAATGTTGGGGGCTCCAGATATAGCGTT
TCCTCGTATGAATAATTTGAGATTTTGGTTATTACCTCCTTCTTTATTTTTACTTTTTAT
TTCTAGAATAGATGAGATAGGGGTAGGTACCGGATGGACTGTTTATCCCCCTATTGCTTC
TTTAGAGGGTCATGCTGGTAGATCTGTTGATTTTGCTATTTTTTCTTTACATTTGGCTGG
TGCTTC
>Diphel L5007 (meinig)
AGTGTTGATTCGAATTGAATTAGGACAAACTGGTAGATTATTAGGGGATGATCAATTGTA
TAATGTTATTGTAACAGCTCATGCTTTTGTGATAATTTTTTTTATAGTAATACCTATTTT
AATCGGGGGGTTTGGTAATTGGTTAGTACCTTTAATGTTGGGGGCTCCAGATATAGCGTT
TCCTCGTATGAATAATTTGAGATTTTGGTTATTACCTCCTTCTTTATTTTTACTTTTTAT
TTCTAGAATAGATGAGATAGGGGTAGGTACTGGATGGACTGTTTATCCCCCTATTGCTTC
TTTAGAGGGTCATGCTGGTAGATCTGTTGATTTTGCTATTTTTTCTTTACATTTGGCTGG
TGCTTC
>Robertus arundineti (1)
>Robaru L5395
TGTTCTAATTCGAGTAGAATTAGGACAATCTGGGAGATTATTAGGGGATGATCAATTATA
TAATGTAATTGTAACTGCTCATGCTTTTGTAATAATTTTTTTTATAGTAATACCTATTAT
AATTGGGGGGTTTGGAAATTGATTAGTTCCTCTAATATTAGGAGCTCCAGATATAGCTTT
TCCTCGAATAAATAATTTAAGATTTTGATTATTACCTCCTTCTTTATTTTTATTGTTTAT
TTCTTCTATAGTTGAAATAGGAGTAGGTGCGGGATGAACAATTTATCCTCCTTTATCTTC
TTTAGAAGGTCATTCAGGAGGATCAGTTGATTTTGCTATTTTTTCTCTTCATCTTGCAGG
TGCTTC
>Mughiphantes variabilis (6)
>Lepivar L5396
AGTATTAATTCGAATTGAGCTAGGACAAACAGGGAGAATATTAGGAGATGACCAGTTGTA
TAATGTGATTGTTACAGCACATGCTTTTGTTATAATTTTTTTTATAGTTATGCCTATTTT
AATTGGGGGGTTTGGAAATTGGTTAGTCCCTCTAATATTGGGGGCTCCTGATATAGCTTT
CCCACGTATAAATAATTTAAGTTTTTGATTGTTACCTCCTTCTTTGTTATTATTATCTAT
TTCAAGAATAGTCGAAATAGGGGTTGGAGCAGGGTGAACTGTGTATCCCCCTCTTGCTTC
TTTGGAAGGGCATGCTGGTAGCTCTGTTGATTTTGCCATTTTTTCGCTTCATTTAGCTGG
GGCTTC
>Lepivar L2003
AGTATTAATTCGAATTGAGCTAGGACAAACAGGGAGAATATTAGGAGATGACCAGTTGTA
TAATGTGATTGTTACAGCACATGCTTTTGTTATAATTTTTTTTATAGTTATGCCTATTTT
AATTGGGGGGTTTGGAAATTGGTTAGTCCCTCTAATATTGGGGGCTCCTGATATAGCTTT
CCCACGTATAAATAATTTAAGTTTTTGATTGTTACCTCCTTCTTTGTTATTATTATCTAT
TTCAAGAATAGTCGAAATAGGGGTTGGAGCAGGGTGAACTGTGTATCCCCCTCTTGCTTC
TTTGGAAGGGCATGCTGGTAGCTCTGTTGATTTTGCCATTTTTTCGCTTCATTTAGCTGG
GGCTTC
>Lepivar L5420
AGTATTAATTCGAATTGAGCTAGGACAAACAGGGAGAATATTAGGAGATGACCAGTTGTA
TAATGTGATTGTTACAGCACATGCTTTTGTTATAATTTTTTTTATAGTTATGCCTATTTT
AATTGGGGGGTTTGGAAATTGGTTAGTCCCTCTAATATTGGGGGCTCCTGATATAGCTTT
CCCACGTATAAATAATTTAAGTTTTTGATTGTTACCTCCTTCTTTGTTATTATTATCTAT
TTCAAGAATAGTCGAAATAGGGGTTGGAGCAGGGTGAACTGTGTATCCCCCTCTTGCTTC
TTTGGAAGGGCATGCTGGTAGCTCTGTTGATTTTGCCATTTTTTCGCTTCATTTAGCTGG
GGCTTC
>Lepivar L5421
AGTATTAATTCGAATTGAGCTAGGACAAACAGGGAGAATATTAGGAGATGACCAGTTGTA
TAATGTGATTGTTACAGCACATGCTTTTGTTATAATTTTTTTTATAGTTATGCCTATTTT
AATTGGGGGGTTTGGAAATTGGTTAGTCCCTCTAATATTGGGGGCTCCTGATATAGCTTT
CCCACGTATAAATAATTTAAGTTTTTGATTGTTACCTCCTTCTTTGTTATTATTATCTAT
TTCAAGAATAGTCGAAATAGGGGTTGGAGCAGGGTGAACTGTGTATCCCCCTCTTGCTTC
TTTGGAAGGGCATGCTGGTAGCTCTGTTGATTTTGCCATTTTTTCGCTTCATTTAGCTGG
GGCTTC
>Lepivar L5422
AGTATTAATTCGAATTGAGCTAGGACAAACAGGGAGAATATTAGGAGATGACCAGTTGTA
TAATGTGATTGTTACAGCACATGCTTTTGTTATAATTTTTTTTATAGTTATGCCTATTTT
AATTGGGGGGTTTGGAAATTGGTTAGTCCCTCTAATATTGGGGGCTCCTGATATAGCTTT
CCCACGTATAAATAATTTAAGTTTTTGATTGTTACCTCCTTCTTTGTTATTATTATCTAT
TTCAAGAATAGTCGAAATAGGGGTTGGAGCAGGGTGAACTGTGTATCCCCCTCTTGCTTC
TTTGGAAGGGCATGCTGGTAGCTCTGTTGATTTTGCCATTTTTTCGCTTCATTTAGCTGG
GGCTTC
>Lepivar L2003
AGTATTAATTCGAATTGAGCTAGGACAAACAGGGAGAATATTAGGAGATGACCAGTTGTA
TAATGTGATTGTTACAGCACATGCTTTTGTTATAATTTTTTTTATAGTTATGCCTATTTT
AATTGGGGGGTTTGGAAATTGGTTAGTCCCTCTAATATTGGGGGCTCCTGATATAGCTTT
CCCACGTATAAATAATTTAAGTTTTTGATTGTTACCTCCTTCTTTGTTATTATTATCTAT
TTCAAGAATAGTCGAAATAGGGGTTGGAGCAGGGTGAACTGTGTATCCCCCTCTTGCTTC
TTTGGAAGGGCATGCTGGTAGCTCTGTTGATTTTGCCATTTTTTCGCTTCATTTAGCTGG
GGCTTC
>Walckenaera vigilax (1)
>Walkwig L2034
AGTATTAATTCGAATTGAGTTGGGACAGGTTGGTAGTTTATTAGGTGATGATCAGTTATA
TAATGTTATTGTTACTGCTCATGCTTTTGTTATAATTTTTTTTATGGTTATGCCTATTTT
AATTGGGGGGTTTGGAAATTGGTTGGTCCCCTTAATATTAGGTGCCCCTGATATGGCTTT
TCCTCGTATAAATAACTTAAGATTTTGGTTATTACCCCCTTCTTTATTATTGTTGTTTAT
TTCTAGAATGGATGAGATAGGGGTGGGGGCAGGATGGACTGTGTATCCACCCCTTTCTTC
TTTAGAGGGGCACTCTGGAAGTTCAGTAGATTTTGCTATTTTTTCTTTACACTTGGCTGG
GGCGTC
>Entelecara media (3)
>Entmed L2031
AGTATTAATTCGGGTTGAGCTAGGTCAAGTTGGAAGCCTTTTGGGAGATGATCAATTGTA
TAATGTCATTGTTACTGCTCATGCTTTTGTTATAATTTTTTTTATGGTGATGCCTATTTT
AATTGGGGGGTTTGGAAATTGGTTAATTCCTTTAATGTTGGGGGCACCGGATATGGCTTT
TCCTCGTATAAATAATTTAAGTTTTTGGTTATTACCCCCATCCTTATTATTATTATTTAT
TTCTAGAATGGATGAGATAGGCGTTGGGGCAGGATGAACTGTGTACCCGCCTCTGTCTTC
GTTAGAGGGGCATTCTGGGAGATCTGTAGATTTTGCTATTTTTTCCTTACACTTAGCAGG
AGCATC
>Entmed L5401
AGTATTAATTCGGGTTGAGTTAGGTCAAGTTGGAAGCCTTTTGGGAGATGATCAATTGTA
CAATGTCATTGTTACTGCTCATGCTTTTGTTATAATTTTTTTTATGGTGATGCCTATTTT
AATTGGGGGGTTTGGAAATTGGTTAATTCCTTTAATGTTGGGGGCACCGGACATGGCTTT
TCCTCGTATAAATAATTTAAGTTTTTGGTTATTACCCCCATCTTTATTATTATTATTTAT
TTCTAGAATGGATGAGATAGGCGTTGGGGCAGGATGAACTGTGTACCCGCCTCTGTCTTC
GTTAGAGGGGCATTCTGGGAGATCTGTAGATTTTGCTATTTTTTCCTTACACTTAGCAGG
AGCATC
>Eritir L2028 (Entmed)
AGTATTAATTCGGGTTGAGTTAGGTCAAGTTGGAAGCCTTTTGGGAGATGATCAATTGTA
CAATGTCATTGTTACTGCTCATGCTTTTGTTATAATTTTTTTTATGGTGATGCCTATTTT
AATTGGGGGGTTTGGAAATTGGTTAATTCCTTTAATGTTGGGGGCACCGGACATGGCTTT
TCCTCGTATAAATAATTTAAGTTTTTGGTTATTACCCCCATCTTTATTATTATTATTTAT
TTCTAGAATGGATGAGATAGGCGTTGGGGCAGGATGAACTGTGTACCCGCCTCTGTCTTC
GTTAGAGGGGCATTCTGGGAGATCTGTAGATTTTGCTATTTTTTCCTTACACTTAGCAGG
AGCATC
>Janetschekia monodon (3)
>Janmon L4032
AATATTAATTCGGGTTGAGTTAGGTCAAATTGGAAGTTTACTAGGAGATGACCAGTTGTA
TAATGTTATTGTTACAGCTCATGCTTTTATTATAATTTTTTTTATAGTTATACCTATTTT
GATTGGAGGATTTGGAAATTGGTTAGTCCCATTGATATTAGGAGCTCCTGATATAGCCTT
TCCCCGAATAAATAATTTAAGTTTTTGATTATTACCTCCTTCTTTATTATTATTATTTAT
TTCAAGAATGGATGAAATAGGAGTAGGGGCAGGGTGAACAATTTATCCTCCTCTTGCTTC
TTTAGAAGGGCATCCTGGTAATTCAGTAGACTTTGCTATTTTTTCTTTACATTTAGCTGG
AGCTTC
>Janmon L4094
AATATTAATTCGGGTTGAGTTAGGTCAAATTGGAAGTTTACTAGGAGATGACCAGTTGTA
TAATGTTATTGTTACAGCTCATGCTTTTATTATAATTTTTTTTATAGTTATACCTATTTT
GATTGGAGGATTTGGAAATTGGTTAGTCCCATTGATATTAGGAGCTCCTGATATAGCCTT
TCCCCGAATAAATAATTTAAGTTTTTGATTATTACCTCCTTCTTTATTATTATTATTTAT
TTCAAGAATGGATGAAATAGGAGTAGGGGCAGGGTGAACAATTTATCCTCCTCTTGCTTC
TTTAGAAGGGCATCCTGGTAATTCAGTAGACTTTGCTATTTTTTCTTTACATTTAGCTGG
AGCTTC
>Janmon L4114
AATATTAATTCGGGTTGAGTTAGGTCAAATTGGAAGTTTACTAGGAGATGACCAGTTGTA
TAATGTTATTGTTACAGCTCATGCTTTTATTATAATTTTTTTTATAGTTATACCTATTTT
GATTGGAGGATTTGGAAATTGGTTAGTCCCATTGATATTAGGAGCTCCTGATATAGCCTT
TCCCCGAATAAATAATTTAAGTTTTTGATTATTACCTCCTTCTTTATTATTATTATTTAT
TTCAAGAATGGATGAAATAGGAGTAGGGGCAGGGTGAACAATTTATCCTCCTCTTGCTTC
TTTAGAAGGGCATTCTGGTAATTCAGTAGACTTTGCTATTTTTTCTTTACATTTAGCTGG
AGCTTC
>Diplocephalus helleri A (7)
>Diphel L5001
AGTATTAATTCGAATTGAGTTAGGTCAAACTGGGAGATTATTAGGGGATGATCAGTTATA
TAATGTTATTGTTACTGCCCATGCGTTTGTGATAATTTTTTTTATAGTTATACCGATTTT
AATTGGGGGATTTGGAAATTGGTTAGTTCCTTTGATGTTAGGGGCGCCAGATATAGCTTT
CCCCCGTATAAATAATTTAAGTTTTTGATTGTTACCTCCTTCTTTGTTCTTACTATTTGT
TTCTAGAATGGACGAAATAGGAGTGGGGGCAGGGTGGACTGTGTACCCTCCTCTTGCCTC
TCTAGAAGGGCATCCTGGTAGATCAGTAGATTTTGCAATTTTTTCTTTGCACTTGGCTGG
GGCTTC
>Diphel L4015
AGTATTAATTCGAATTGAGTTAGGTCAAACTGGGAGATTATTAGGGGATGATCAGTTATA
TAATGTTATTGTTACTGCCCATGCGTTTGTGATAATTTTTTTTATAGTTATACCGATTTT
AATTGGGGGATTTGGAAATTGGTTAGTTCCTTTGATGTTAGGGGCGCCAGATATAGCTTT
CCCCCGTATAAATAATTTAAGTTTTTGATTGTTACCTCCTTCTTTGTTCTTACTATTTGT
TTCTAGAATGGACGAAATAGGAGTGGGGGCAGGGTGGACTGTGTACCCTCCTCTTGCCTC
TCTAGAAGGGCATCCTGGTAGATCAGTAGATTTTGCAATTTTTTCTTTGCACTTGGCTGG
GGCTTC
>Diphel L5091
AGTATTAATTCGAATTGAGTTAGGTCAAACTGGGAGATTATTAGGGGATGATCAGTTATA
TAATGTTATTGTTACTGCCCATGCGTTTGTGATAATTTTTTTTATAGTTATACCGATTTT
AATTGGGGGATTTGGAAATTGGTTAGTTCCTTTGATGTTAGGGGCGCCAGATATAGCTTT
CCCCCGTATAAATAATTTAAGTTTTTGATTGTTACCTCCTTCTTTGTTCTTACTATTTGT
TTCTAGAATGGACGAAATAGGAGTGGGGGCAGGGTGGACTGTGTACCCTCCTCTTGCCTC
TCTAGAAGGGCATCCTGGTAGATCAGTAGATTTTGCAATTTTTTCTTTGCACTTGGCTGG
GGCTTC
>Diphel L2097
AGTATTAATTCGAATTGAGTTAGGTCAAACTGGGAGATTATTAGGGGATGATCAGTTATA
TAATGTTATTGTTACTGCCCATGCGTTTGTGATAATTTTTTTTATAGTTATACCGATTTT
AATTGGGGGATTTGGAAATTGGTTAGTTCCTTTGATGTTAGGGGCGCCAGATATAGCTTT
CCCCCGTATAAATAATTTAAGTTTTTGATTGTTACCTCCTTCTTTGTTCTTACTATTTGT
TTCTAGAATGGACGAAATAGGAGTGGGGGCAGGGTGGACTGTGTACCCTCCTCTTGCCTC
TCTAGAAGGGCATCCTGGTAGATCAGTAGATTTTGCAATTTTTTCTTTGCACTTGGCTGG
GGCTTC
>Diphel L2174
AGTATTAATTCGAATTGAGTTAGGTCAAACTGGGAGATTATTAGGGGATGATCAGTTATA
TAATGTTATTGTTACTGCCCATGCGTTTGTGATAATTTTTTTTATAGTTATACCGATTTT
AATTGGGGGATTTGGAAATTGGTTAGTTCCTTTGATGTTAGGGGCGCCAGATATAGCTTT
CCCCCGTATAAATAATTTAAGTTTTTGATTGTTACCTCCTTCTTTGTTCTTACTATTTGT
TTCTAGAATGGACGAAATAGGAGTGGGGGCAGGGTGGACTGTGTACCCTCCTCTTGCCTC
TCTAGAAGGGCATCCTGGTAGATCAGTAGATTTTGCAATTTTTTCTTTGCACTTGGCTGG
GGCTTC
>Diphel L2175
AGTATTAATTCGAATTGAGTTAGGTCAAACTGGGAGATTATTAGGGGATGATCAGTTATA
TAATGTTATTGTTACTGCCCATGCGTTTGTGATAATTTTTTTTATAGTTATACCGATTTT
AATTGGGGGATTTGGAAATTGGTTAGTTCCTTTGATGTTAGGGGCGCCAGATATAGCTTT
CCCCCGTATAAATAATTTAAGTTTTTGATTGTTACCTCCTTCTTTGTTCTTACTATTTGT
TTCTAGAATGGACGAAATAGGAGTGGGGGCAGGGTGGACTGTGTACCCTCCTCTTGCCTC
TCTAGAAGGGCATCCTGGTAGATCAGTAGATTTTGCAATTTTTTCTCTGCACTTGGCTGG
GCCTTC
>Diphel L4001
AGTATTAATTCGAATTGAGTTAGGTCAAACTGGGAGATTATTAGGGGATGATCAGTTATA
TAATGTTATTGTTACTGCCCATGCGTTTGTGATAATTTTTTTTATAGTTATACCGATTTT
AATTGGGGGATTTGGAAATTGGTTAGTTCCTTTGATGTTAGGGGCGCCAGATATAGCTTT
CCCCCGTATAAATAATTTAAGTTTTTGATTGTTACCTCCTTCTTTGTTCTTACTATTTGT
TTCTAGAATGGACGAAATAGGAGTGGGGGCAGGGTGGACTGTGTACCCTCCTCTTGCCTC
TCTAGAAGGGCATCCTGGTAGATCAGTAGATTTTGCAATTTTTTCTCTGCACTTGGCTGG
GCCTTC
>Diplocephalus helleri B (1)
>Diphel L2094
AGTATTAATTCGAATTGAGTTAGGTCAAACTGGGAGATTATTAGGGGATGATCAGTTATA
TAATGTTATTGTTACTGCCCATGCATTTGTGATAATTTTTTTTATAGTTATACCGATTTT
AATTGGGGGATTTGGAAATTGGTTGGTTCCTTTGATGTTAGGGGCTCCAGATATGGCTTT
TCCTCGTATAAATAATTTAAGTTTTTGATTATTACCCCCTTCTTTGTTTTTACTATTTGT
TTCTAGAATGGACGAAATAGGAGTGGGGGCAGGGTGGACTGTGTACCCCCCCCTTGCTTC
TCTAGAAGGGCATCCTGGTAGATCAGTGGATTTTGCAATTTTTTCTTTGCATTTGGCTGG
GGCGTC
>Meioneta nigripes B (1) 
>Meimig L6 (2009)
AGTATTGaTTCgAaTTGAATTAGGGCAAACTGGTAGATTATTAGGGGATGATCAATTGTA
TAATGTTATTGTGACAGCTCATGCTTTTGTAATAATTTTTTTTATAGTTATACCTATTTT
AATTGGTGGATTTGGAAATTGGTTGGTTCCTTTAATGTTAGGGGCTCCTGATATGGCATT
TCCTCGTATAAATAATTTGAGATTTTGGCTATTACCTCCTTCTTTATTTTTACTTTTTAT
TTCTAGAATAGATGAGATAGGAGTAGGTACTGGGTGAACTGTTTATCCTCCTATTGCTTC
TTTAGAAGGTCATGCTGGTAGATCTGTTGATTTTGcTATTTTTTCTTTACATTTAGCTGG
TGCTTC
>Erigone tirolensis B (3)
>Eritir L24 (2009)
AGTATTAATTCGTGTTGAGTTAGGTCAAACTGGGAGATTATTAGGGGATGATCAATTATA
TAATGTTATTGTTACGGCGCATGCTTTTATTATAATTTTTTTTATAGTGATACCTATTTT
AATTGGAGGGTTTGGTAACTGATTAGTTCCTTTAATATTAGGAGCTCCTGATATAGCTTT
CCCCCGTATAAATAATTTAAGATTTTGATTATTACCTCCTTCTTTATTATTATTATTTAT
TTCTAGTATAGATGAAATAGGTGTAGGGGCTGGATGAACTATTTATCCTCCTCTAGCTTC
TTTAGAAGGTCATTCTGGTAGTTCTGTTGACTTTGCAATTTTTTCTTTACATTTAGCTGG
TGCTTC
>Eritir L22 (2009)
AGTATTAATTYGTGTTGAGTTAGGTCAAACTGGGAGATTATTAGGGGATGATCAATTATA
TAATGTTATTGTTACGGCGCATGCTTTTATTATAATTTTTTTTATAGTGATACCTATTTT
AATTGGAGGGTTTGGTAACTGATTAGTTCCTTTAATATTAGGAGCTCCTGATATAGCTTT
CCCCCGTATAAATAATTTAAGATTTTGATTATTACCTCCTTCTTTATTATTATTATTTAT
TTCTAGTATAGATGAAATAGGTGTAGGGGCTGGATGAACTATTTATCCTCCTCTAGCTTC
TTTAGAAGGTCATTCTGGTAGTTCTGTTGACTTTGCAATTTTTTCTTTACATTTAGCTGG
TGCTTC
>Meinig L5092 (EritirB)
AGTATTAATTCGTGTTGAGTTAGGTCAAACTGGGAGATTATTAGGGGATGATCAATTATA
TAATGTTATTGTTACGGCGCATGCTTTTATTATAATTTTTTTTATAGTAATACCTATTTT
AATTGGAGGGTTTGGTAACTGATTAGTTCCTTTAATATTAGGAGCTCCTGATATAGCTTT
CCCCCGTATAAATAATTTAAGATTTTGATTATTACCTCCTTCTTTATTATTATTATTTAT
TTCTAGTATAGATGAAATAGGTGTAGGGGCTGGATGAACTATTTATCCTCCTCTAGCTTC
TTTAGAAGGTCATTCTGGTAGTTCTGTTGATTTTGCAATTTTTTCTTTACATTTAGCTGG
TCCTTC
>Erigone tirolensis C (1) 
>Eritir L20 (2009)
AGTATTAATTCGTATTGAGTTAGGACAAACTgGAAGATTGTTAGGGGATGATCAATTATA
TAATGTTATTGTTACGGCGCATGCTTTTATTATAATTTTTTTTATAGTTATACCTATTTT
AATTGGAGGATTTGGTAACTGATTAGTCCCTTTAATATTAGGGGCTCCTGATATAGCTTT
TCCTCGTATAAATAATTTAAGATTTTGATTATTACCGCCTTCTTTATTATTATTATTTAT
CTCTAGAATAGATGAAATAGGTGTAGGGGCGGGATGAACAATTTATCCTCCTCTAGCTTC
TTTAGAGGGTCATTCTGGTAGTTCTGTTGATTTTGCAATTTTCTCTTTACACTTAGCTGG
TGCTTC
